# Supplementary material for: Diagnostic Value of a Protocolized In-Depth Evaluation of Pediatric Bone Marrow Failure: A Multi-Center Prospective Cohort Study
Source: Front Immunol. 2022 Apr 27;13:883826. doi: 10.3389/fimmu.2022.883826 (PMC9094492; doi:10.3389/fimmu.2022.883826)
Supplement: Supplementary file 2 [file Table_1.xlsx]

## Sheet: Sheet1
			DECIPHER Id
ABCG8	605460	1	Patient 480249	Compound heterozygous	Chr2	c.1083G>A	p.Trp361*	P
NM_022437.2						c.1715T>C	p.Leu572Pro	LP
		2	Patient 480260	homozygous	Chr2	c.1715T>C	p.Leu572Pro	LP
ACTB	102630	3		Heterozygous	Chr7	c.1084dup	p.Tyr362Leu fs*2	LP
NM_001101.3			Patient 480261
FANCC	613899	4		Homozygous	Chr9	c.67del	p.Asp23Ile fs*23	P
NM_000136.2			Patient 480262
GNE	603824	5		Compound heterozygous	Chr9	c.173C>T	p.Pro58Leu	P
NM_001128227.2			Patient 413878			c.491T>C	p.Ile146Thr	LP
HBB	141900	6		Heterozygous, de novo	Chr11	c.425T>C	p.Leu142Pro	P
NM_000518.4			Patient 480263
MPL	159530	7	Patient 480265	Compound heterozygous	Chr1	c.378del	p.Phe126Leufs*5	P
NM_005373.2						c.1000T>C	p.Cys334Arg	LP
		8	Patient 480264	Homozygous	Chr1	c.23T>G	p.Met8Arg	LP
RPL35A	180468	9	Patient 480266	Heterozygous	Chr3	c.125A>G	p.Tyr42Cys	P
NM_000996.2
		10	Patient 480267	Heterozygous	Chr3	c.82_84del	p.Leu28del	P
SAMD9	610456	11	Patient 480268	Heterozygous,de novo	Chr7	c.773A>C	p.Glu258Ala	LP
NM_017654.3
SRC	190090	12	Patient 480269	Heterozygous, de novo	Chr20	c.1579G>A	p.Glu527Lys	P
NM_005417.4
TERT	187270	13		Compound heterozygous	Chr5	c.2005C>T	p.Arg669Trp	P
NM_198253.2			Patient 480271			c.3208G>A	p.Val1070Met	VUS
		14	Patient 480270	Heterozygous, de novo	Chr5	c.1796G>A	p.Arg599Gln	LP
All reported variants (pathogenic,likely pathogenic and VUS) and the clinical phenotypes are published in the DECIPHER database (http://decipher.sanger.ac.uk).
In addition, all classified variants are shared in the Dutch VKGL datasharing database (https://vkgl.molgeniscloud.org/; Fokkema et al., Hum Mutat. 40; 2019)
